# Supplementary material for: Strain‐Specific Safety Evaluation of Akkermansia muciniphila Akk11: Comprehensive Genotypic, Phenotypic, and Toxicological Assessment
Source: Food Sci Nutr. 2025 Nov 4;13(11):e71154. doi: 10.1002/fsn3.71154 (PMC12586882; doi:10.1002/fsn3.71154)
Supplement: Supplementary file 2 — Table S1: fsn371154‐sup‐0002‐TablesS1‐S3.xlsx. [file FSN3-13-e71154-s001.xlsx]

## Sheet: Table S1
Table S1 Reagents, Culture Media, and Kits Used in This Study
No.	Name	Manufacturer
1	Brain heart infusion (BHI)	Hope Bio-Technology Co., Ltd. (Qingdao, China)
2	Mucin	Sangon Biotech
3	Commercial Ready-to-use Columbia blood agar with 5% (v/v) sheep blood	Bena Culture Collection
4	Ultraviolet spectrophotometer	Thermo Fisher Scientific Inc.
5	D-/L-lactic acid (Rapid) Test Kit	R-Biopharm, Germany
6	1 × PBS	Beyotime Biotechnology
7	Triton X-100	Beyotime Biotechnology
8	Simulated gastric and intestinal fluids	Shanghai Yuan Ye Biotechnology Co., Ltd.
9	NaCl	Shanghai Aladdin Biochemical Technology Co., Ltd.
10	Bile salts	Shanghai Aladdin Biochemical Technology Co., Ltd.
11	CCK-8 Assay Kit	TargetMol Chemicals Inc.
12	Lactate dehydrogenase (LDH) Cytotoxicity Assay Kit	Promega (Beijing) Biotech Co., Ltd.
13	Caco-2 cells	Wuhan Pricella Biotechnology Co., Ltd.
14	Salmonella typhimurium strains TA97a, TA98, TA100, TA102, and TA1535	Molecular Toxicology, Inc., USA.
Unless stated otherwise, all reagents and chemicals used were analytical grade, and were purchased from Sigma Aldrich (Shanghai, China).

## Sheet: Table S2
Table S2 Bioinformatics Tools, Databases, and Analysis Parameters for Genotypic Characterization of Akkermansia muciniphila Akk11
No.	Tool/Database	Version/Release Date	Parameters/Thresholds	Source/Reference
1	CARD	3.3.0	Default	https://card.mcmaster.ca
2	ResFinder	4.4.2	Identity ≥ 90%, Coverage ≥ 60%	https://www.genomicepidemiology.org/
3	AMRFinderPlus	3.10.24	Default	NCBI
4	ISfinder	2024.06.13	Default	ISfinder database
5	VRprofile2	2	Default	https://tool2-mml.sjtu.edu.cn/VRprofile/
6	VirulenceFinder	2.0.3	Identity ≥ 90%, Coverage ≥ 60%	https://www.genomicepidemiology.org/
7	VFDB	Latest	Identity ≥ 70%, Coverage ≥ 70%	VFDB
8	PathogenFinder	1.1	Default	https://www.genomicepidemiology.org/
9	HMMER	3.4	For biogenic amine gene screening	HMM default settings

## Sheet: Table S3
Table S3 Biogenic amine Testing Protocols for Microbial Strains
Pre-processing methods		The QuEChERS method was used for pre-treatment in this experiment: 0.5g of the sample was weighed, 500 μL of ammonia water and 5 mL of deionized water were added, shaken for 30s, and then 5 mL of acetonitrile and 2g of NaCl were added. Shake for 5min and centrifuge to obtain the supernatant. Take 1 mL of supernatant, add 100 μL of formic acid, and filtered it over a membrane.
Liquid phase conditions	Liquid chromatography	Agilent 1260 Infinity III liquid chromatography system
	Chromatography column	Waters UPLC HSS T3 3.0 × 100 mm 1.8 μm
	Mobile phase	Phase A is 0.5% formic acid water, phase B is 0.1% formic acid acetonitrile
	Flow rate	0.3 mL/min
	Column temperature	40 ℃
	Injection volume	5 µL
	Elution procedure	Gradient elution
		Time/min		Phase A/%		Phase B/%
		0		90		10
		1		90		10
		2		50		50
		4		20		80
		5		20		80
		5.1		90		10
		6.5		90		10
Mass spectrometry conditions	Mass spectrometry	SCIEX Triple Quad ™ 6500+
	Ion Source (ESI) Parameters	Parameter			Setting
		Curtain Gas (CUR)			30
		Ion Spray voltage (IS)			5500
		Temperature (TEM)			550
		Nebulizer Gas (GS1)			55
		Heater Gas (GS2)			60
	Mass spectrometry parameters of biogenic amines	Compound	Abbr.	Q1	Q3	DP	CE
		histamine	HIS	112.2	95.2	48	20
		cadaverine	CAD	103.2	86	30	15
		spermine	SPM	203.1	129.1	55	25
		spermidine	SPD	146	129.1	40	15
		putrescine	PUT	89	72.1	28	13
